# Supplementary material for: Addressing the challenges of E-cigarette safety profiling by assessment of pulmonary toxicological response in bronchial and alveolar mucosa models
Source: Sci Rep. 2020 Nov 24;10:20460. doi: 10.1038/s41598-020-77452-w (PMC7686373; doi:10.1038/s41598-020-77452-w)
Supplement: Supplementary file 1 — Supplementary Figures. [file 41598_2020_77452_MOESM1_ESM.xlsx]

## Sheet: Suspect Screening
Component Name	Formula (mol. ion)	CAS No.	ECIG 1	ECIG 1 + Nic	ECIG 2	ECIG 2 + Nic	Blank	Blank	%Diff Flavour (ECIG 1 vs. ECIG 2)	Cigarettes	Food_additive	Food_additive, flavor	Food_contact	Colourant	Fragrance	Fragrance, consumer_use	Personal_care	Personal_care, cosmetics, fragrance	Manufacturing, personal_care, cosmetics, perfume	Pesticide, antimicrobial, active_ingredient	Pesticide, biocide, active_ingredient	Pesticide, biocide, non_agricultural	Pesticide, consumer_use	Pesticide, food_additive	Pesticide, inert_ingredient	Pesticide, preservatives	Stabilizer	Plastics	Manufacturing, plastics		Comment	Reference
Nicotine	C10H14N2	23950-04-1	998838	6.78254e+08	0	2.46874e+09	0	0		2	0	1	0	0	0	0	0	0	0	1	0	0	0	0	0	0	0	0	0		Higher in nicotine containing samples.Probably actually the isomer: 3-(1-Methylpyrrolidin-2-yl)pyridine	https://pubchem.ncbi.nlm.nih.gov/compound/Pyridine_-2-_1-methyl-2-pyrrolidinyl#section=Chemical-Disease-Co-Occurrences-in-Literature
Triethyl citrate	C12H20O7	77-93-0	2.42754e+08	1.09472e+08	1.17548e+09	1.4337e+09	0	0	384.227	1	1	1	1	0	1	1	1	1	1	0	0	1	0	1	1	1	0	1	1		Fruity odor and bitter taste	https://pubchem.ncbi.nlm.nih.gov/compound/Triethyl-citrate#section=Use-and-Manufacturing
Triacetin	C9H14O6	102-76-1	1.34045e+08	5.09093e+07	8.95578e+08	5.24755e+08	237586	397283	568.116	1	1	0	1	0	0	1	1	0	1	0	0	0	0	1	1	0	0	1	1		Slightly fruity or fatty odor	https://pubchem.ncbi.nlm.nih.gov/compound/triacetin#section=Use-and-Manufacturing
methyl cinnamate	C10H10O2	1754-62-7	2.05552e+07	7.22269e+06	3.33687e+08	1.54198e+08	0	0	1523.37	1	1	1	0	0	0	0	0	0	0	0	0	0	0	0	0	0	0	0	0		Same compound, different name . The flavor is fruity and strawberry-like; and the odor is sweet, balsamic with fruity odor, reminiscent of cinnamon and strawberry	https://en.wikipedia.org/wiki/Methyl_cinnamate
γ-decalactone	C10H18O2	706-14-9	1.0886e+07	5.86829e+06	2.34373e+08	1.10539e+08	0	0	2052.98	1	1	1	1	0	1	1	1	0	1	0	0	0	0	0	1	0	0	0	0		Same compound, different name . It has an intense-peach flavor. It is particularly important in the formulation of peach, apricot, and strawberry flavors	https://pubchem.ncbi.nlm.nih.gov/compound/12813#section=Use-and-Manufacturing		https://en.wikipedia.org/wiki/Gamma-Decalactone
γ-undecalactone	C11H20O2	104-67-6	7.18421e+06	3.03302e+06	6.56867e+07	4.00551e+07	0	0	814.321	1	1	1	1	0	1	1	1	1	1	0	0	1	1	1	1	1	0	1	1		another peach/aromatic flavoring and scent agent	https://pubchem.ncbi.nlm.nih.gov/compound/7714#section=Use-and-Manufacturing
Octadecanoic acid	C18H36O2	57-11-4	1.16345e+07	4.35005e+06	4.90498e+07	2.12557e+07	608533	0	321.588	0	1	1	1	1	1	1	1	1	1	0	0	1	0	1	1	1	1	1	1		Found in many measurements of e-cigarretes and cigarretes and contributes to the aromatic aroma	https://pubchem.ncbi.nlm.nih.gov/compound/5281#section=Use-and-Manufacturing	https://onlinelibrary.wiley.com/doi/full/10.1002/dta.2471
Ethyl maltol	C7H8O3	4940-11-8	4.90448e+06	7.52485e+06	1.08007e+07	4.6371e+07	0	0	120.22	0	1	1	1	0	1	1	1	0	1	0	0	0	0	1	1	0	0	0	0		Flavour enhancer, flavouring agent, and a sweetener; caramelized sugar smell. Found to be the most cytotoxic of all flavouring agents (see references)	https://pubchem.ncbi.nlm.nih.gov/compound/Ethyl-maltol#section=Use-and-Manufacturing	https://www.nature.com/articles/s41598-019-38978-w
Maltol	C6H6O3	118-71-8	3.77685e+06	4.97388e+06	2.13421e+07	2.10476e+07	0	0	465.077	1	1	1	1	0	1	1	0	0	0	0	0	0	0	0	1	0	0	0	0		Caramel smell	https://pubchem.ncbi.nlm.nih.gov/compound/8369#section=Use-and-Manufacturing
2,4-Di-tert-butylphenol	C14H22O	96-76-4	9.64506e+06	1.11691e+07	1.15662e+07	7.12725e+06	1.5303e+06	1.54914e+06	19.9189	0	0	0	0	0	0	0	1	0	0	0	0	0	0	0	0	0	1	0	1		Released from plastic, anti-oxidant (used for petroleum fuel)	https://pubchem.ncbi.nlm.nih.gov/compound/7311#section=Use-and-Manufacturing
beta-ocimene	C10H16	3338-55-4	9.97178e+06	1.54434e+07	9.13075e+06	4.8441e+06	1.52012e+06	1.21109e+06	-9.21094	0	1	1	0	0	0	1	0	1	0	0	0	0	0	0	0	0	0	0	0		Terpene smell, floral/citrus taste	https://pubchem.ncbi.nlm.nih.gov/compound/5320250#section=Use-and-Manufacturing	http://www.thegoodscentscompany.com/data/rw1017311.html
n-Amyl isovalerate	C10H20O2	25415-62-7	5.02893e+06	6.53638e+06	1.68657e+07	1.1111e+07	0	1.75426e+06	235.374	0	1	1	0	0	0	1	0	0	0	0	0	0	0	0	0	0	0	0	0			https://pubchem.ncbi.nlm.nih.gov/compound/95978#section=Use-and-Manufacturing
Benzene, (1-butylheptyl)-	C17H28	4537-15-9	6.80755e+06	7.77514e+06	1.10835e+07	6.1932e+06	1.89646e+06	2.20062e+06	62.8114																						No clear source	https://pubchem.ncbi.nlm.nih.gov/compound/20661
2,6-Diisopropylnaphthalene	C16H20	24157-81-1	6.617e+06	8.5908e+06	1.21058e+07	6.4684e+06	8586	1.30719e+06	82.9507	0	0	0	0	0	0	0	0	0	0	0	0	0	0	1	0	0	0	0	0		Also potentially found in pesticides	https://pubchem.ncbi.nlm.nih.gov/compound/32241#section=Use-and-Manufacturing
Dodecane, 2,6,11-trimethyl-	C15H32	31295-56-4	5.73286e+06	1.14292e+07	1.19575e+07	4.45338e+06	110301	1.15763e+06	108.578	0	0	0	0	0	0	0	0	0	0	0	0	0	0	0	0	0	0	0	0		Fatty acid	https://pubchem.ncbi.nlm.nih.gov/compound/35768#section=Use-and-Manufacturing
p-Benzoquinone (p-BQ)	C14H20O2	719-22-2	952107	483044	2.19988e+07	1.00892e+07	93647.9	0	2210.54	0	0	0	0	0	0	0	0	0	0	0	0	0	0	0	0	0	0	0	0		Found in high concentration in tobacco smoke, free radical, toxic to the lung; higher in kiwi flavour	https://pubchem.ncbi.nlm.nih.gov/compound/12867#section=Use-and-Manufacturing	https://www.fasebj.org/doi/abs/10.1096/fasebj.26.1_supplement.lb755
4-Cyanocyclohexene	C7H9N	100-45-8	7.73987e+06	7.03962e+06	9.41083e+06	7.11803e+06	0	443939	21.589	0	0	0	0	1	0	0	0	0	0	0	0	0	0	0	0	0	0	0	0		Higher in kiwi flavour	https://pubchem.ncbi.nlm.nih.gov/compound/66013#section=Use-and-Manufacturing
Benzoic acid, 4-ethoxy-, ethyl ester	C11H14O3	23676-09-7	7.07908e+06	3.73117e+06	1.53259e+07	4.31775e+06	325623	0	116.496	0	0	0	0	0	0	0	0	0	0	0	0	0	0	0	0	0	0	0	0			https://pubchem.ncbi.nlm.nih.gov/compound/90232#section=Use-and-Manufacturing
Benzaldehyde, 2,5-dimethyl-	C9H10O	5779-94-2	5.18264e+06	4.47607e+06	8.58208e+06	1.17414e+07	0	0	65.5927																							https://pubchem.ncbi.nlm.nih.gov/compound/90232#section=Use-and-Manufacturing
Benzene, (1-methyldecyl)-	C17H28	4536-88-3	5.33938e+06	4.78718e+06	8.04528e+06	4.09134e+06	1.18274e+06	810407	50.6783																						No clear source	https://pubchem.ncbi.nlm.nih.gov/compound/20656#section=Literature
Furaneol	C6H8O3	3658-77-3	3.39008e+06	1.9962e+06	5.11103e+06	1.33928e+07	0	0	50.7643	1	1	1	0	0	0	1	0	0	0	0	0	0	0	0	0	0	0	0	0		Weak odor like pineapple or strawberry and a taste like caramel.	https://pubchem.ncbi.nlm.nih.gov/compound/19309#section=Use-and-Manufacturing
4-Hexen-1-ol, acetate	C8H14O2	72237-36-6	1.90051e+06	58743.9	1.25796e+07	8.84562e+06	0	445728	561.908																						No clear source	https://pubchem.ncbi.nlm.nih.gov/compound/57349892
Dodecane	C12H26	112-40-3	2.17277e+06	2.22712e+06	3.10427e+06	1.39773e+07	746713	959688	42.8717	0	1	1	0	0	1	1	0	0	0	0	0	0	0	0	0	0	0	0	0		Paraffin fraction of petroleum, glycerin?	https://pubchem.ncbi.nlm.nih.gov/compound/8182#section=Use-and-Manufacturing
Benzene, 1,4-dichloro-	C6H4Cl2	106-46-7	4.6425e+06	1.22758e+07	3.40696e+06	2.42935e+06	264011	100294	-36.2651	0	0	1	1	1	1	1	0	0	0	1	1	0	1	0	1	1	1	0	1		Smell like moth balls, indirect food additive (adhesives and coatings)	https://pubchem.ncbi.nlm.nih.gov/compound/4685#section=Use-and-Manufacturing
Ethyl Vanillin	C9H10O3	121-32-4	9.95191e+06	1.18714e+07	0	1.06369e+06	0	0		1	1	1	1	0	1	1	0	0	0	0	0	0	0	0	1	0	0	0	0		Odor and taste of vanillin	https://pubchem.ncbi.nlm.nih.gov/compound/8467#section=Use-and-Manufacturing
1,2,3-Propanetriol, 1-acetate	C5H10O4	106-61-6	249801	627162	8.14918e+06	1.1129e+07	0	0	3162.27	0	0	0	0	0	0	0	0	0	0	0	0	0	0	0	1	0	0	0	0		Food Additives: CARRIER_SOLVENT	https://pubchem.ncbi.nlm.nih.gov/compound/33510#section=Use-and-Manufacturing
Benzene, 1-propynyl-	C9H8	673-32-5	0	343116	1.78233e+07	478806	0	0
Benzene, nonyl-	C15H24	1081-77-2	3.95468e+06	4.38165e+06	5.63131e+06	2.75433e+06	0	425906	42.3962
Ethanol, 2-phenoxy-	C8H10O2	122-99-6	4.87719e+06	2.88025e+06	3.93889e+06	4.93583e+06	0	0	-23.8215	0	1	0	1	1	1	1	1	1	1	0	1	1	0	0	1	1	1	0	1
Benzene, (1-propyloctyl)-	C17H28	4536-86-1	131739	4.33185e+06	6.74871e+06	3.62173e+06	848840	811605	5022.78
Benzene, (1-butylnonyl)-	C19H32	4534-50-3	2.99717e+06	3.83927e+06	2.55066e+06	6.98353e+06	121895	0	-17.5054
2-Pyrrolidinone, 1-methyl-	C5H9NO	872-50-4	1.58159e+06	1.73494e+06	7.28321e+06	3.52032e+06	0	210561	360.498	0	0	1	1	1	0	0	0	0	0	0	0	1	0	1	1	1	0	1	1			https://pubchem.ncbi.nlm.nih.gov/compound/13387#section=Use-and-Manufacturing
Benzene, 1,2,3-trimethyl-	C9H12	526-73-8	7.09852e+06	2.23762e+06	1.73463e+06	1.62177e+06	766635	707361	-309.224	0	0	0	0	1	0	0	0	0	0	0	0	0	0	0	0	0	0	0	0
Benzene, (1-pentyloctyl)-	C19H32	4534-49-0	2.99952e+06	0	2.55266e+06	7.56395e+06	0	88416.3	-17.5054
Benzene, (1-methylnonyl)-	C16H26	4537-13-7	2.8718e+06	3.01876e+06	3.79849e+06	2.49357e+06	438134	368797	32.2687
Cyclotetradecane	C14H28	295-17-0	854700	256366	9.19459e+06	1.29926e+06	477985	171314	975.769	0	0	0	0	0	0	0	0	0	0	0	0	0	0	0	0	0	0	0	0
Dodecane, 1-chloro-	C12H25Cl	112-52-7	1.81328e+06	850620	5.7171e+06	3.18731e+06	0	0	215.291	0	0	0	0	0	0	0	0	0	0	0	0	0	0	0	0	0	0	0	0
Hexadecanal	C16H32O	629-80-1	1.16633e+06	1.80318e+06	4.5124e+06	2.60539e+06	600219	0	286.889	0	1	1	0	0	0	0	0	0	0	0	0	0	0	0	0	0	0	0	0
Benzene, (1-propylheptyl)-	C16H26	4537-12-6	2.11407e+06	2.3151e+06	3.02152e+06	1.95051e+06	458152	362448	42.9242
Benzene, (1-butylhexyl)-	C16H26	4537-11-5	2.18367e+06	2.37217e+06	2.96428e+06	1.91411e+06	329531	402447	35.7476																							https://pubchem.ncbi.nlm.nih.gov/compound/1183#section=Use-and-Manufacturing
Vanillin	C8H8O3	121-33-5	4.01027e+06	3.15705e+06	587642	1.32739e+06	0	0	-582.434	1	1	1	1	0	1	1	2	0	1	0	0	0	0	1	1	1	0	0	0
Naphthalene, 1,2,3,4-tetrahydro-5-methyl-	C11H14	2809-64-5	1.83734e+06	1.991e+06	3.90392e+06	1.19088e+06	0	140590	112.477
Oleyl alcohol, methyl ether	C19H38O	N/A	534061	1.24107e+06	4.40987e+06	2.19364e+06	311491	0	725.723																						No clear source	https://pubchem.ncbi.nlm.nih.gov/compound/12550087#section=Literature
Naphthalene, 1,2,3,4-tetrahydro-6-methyl-	C11H14	1680-51-9	1.69399e+06	2.35275e+06	3.19618e+06	1.15682e+06	0	0	88.6778
Benzene, cyclohexyl-	C12H16	827-52-1	1.1302e+06	1.39637e+06	4.7685e+06	933709	0	0	321.915
Furyl hydroxymethyl ketone	C6H6O3	17678-19-2	810752	0	4.88376e+06	2.02944e+06	0	0	502.374																						Volatile constituents of strawberry jam?	https://pubchem.ncbi.nlm.nih.gov/compound/519466#section=Springer-Nature-References
Benzene, octyl-	C14H22	2189-60-8	1.83489e+06	1.99076e+06	1.79135e+06	1.57959e+06	0	320814	-2.43065
Benzene, decyl-	C16H26	104-72-3	1.71332e+06	2.062e+06	2.39855e+06	1.10966e+06	0	172686	39.9944
Benzene, (1-ethyloctyl)-	C16H26	4621-36-7	1.65033e+06	1.67152e+06	2.29056e+06	1.48469e+06	284985	0	38.7942
Benzoic acid	C7H6O2	65-85-0	5.88559e+06	0	804031	549826	0	0	-632.01
Naphthalene, 1,5-dimethyl-	C12H12	571-61-9	1.84507e+06	2.35312e+06	110607	2.4747e+06	0	344894	-1568.12
Cyclohexane, decyl-	C16H32	1795-16-0	1.57336e+06	1.82478e+06	2.26563e+06	1.05225e+06	0	251208	43.9997
Tridecane	C13H28	629-50-5	1.15907e+06	1.4001e+06	2.2506e+06	1.6451e+06	102794	391162	94.1736	0	1	1	0	0	1	1	0	0	0	0	0	0	0	0	0	0	0	0	0		Found in crude oil, also found naturally in plants	https://pubchem.ncbi.nlm.nih.gov/compound/12388#section=Use-and-Manufacturing
(1S,4aS,4bS,7S,8aS,10aS)-7-Isopropyl-1,4a-dimethyltetradecahydrophenanthrene	C19H34	2221-95-6	1.2691e+06	1.64672e+06	2.35359e+06	1.25532e+06	177506	127969	85.4539
1,1'-Biphenyl, 3,4-diethyl-	C16H18	61141-66-0	1.05168e+06	1.82198e+06	2.19051e+06	1.09948e+06	165278	423690	108.286
1,2-Cyclopentanedione, 3-methyl-	C6H8O2	765-70-8	2.00049e+06	1.00926e+06	2.79124e+06	910219	0	0	39.5274	0	1	0	1	0	1	1	0	0	0	0	0	0	0	0	0	0	0	0	0			https://pubchem.ncbi.nlm.nih.gov/compound/61209#section=Use-and-Manufacturing
Tridecane, 5-methyl-	C14H30	25117-31-1	1.09835e+06	1.39275e+06	1.94952e+06	1.11581e+06	157345	231494	77.4956																						Fatty acid	https://pubchem.ncbi.nlm.nih.gov/compound/520182#section=Use-and-Manufacturing
1,1'-Biphenyl, 4-(1-methylethyl)-	C15H16	7116-95-2	1.31528e+06	1.45368e+06	2.06143e+06	967163	0	0	56.7288	0	0	0	0	0	0	0	0	0	0	0	0	0	0	0	0	0	0	0	0
2-Propanol, 1,1'-oxybis-	C6H14O3	110-98-5	506184	1.11484e+06	2.00285e+06	1.99555e+06	0	0	295.676	0	0	0	0	1	1	1	1	1	1	0	0	1	1	0	0	1	0	0	1
4-Cyanocyclohexene	C7H9N	100-45-8	1.79857e+06	742299	1.12695e+06	1.72739e+06	0	0	-59.5956	0	0	0	0	1	0	0	0	0	0	0	0	0	0	0	0	0	0	0	0			https://pubchem.ncbi.nlm.nih.gov/compound/66013#section=Use-and-Manufacturing
Phenol, 2-methyl-	C7H8O	95-48-7	1.74904e+06	1.54008e+06	1.40981e+06	550835	0	0	-24.0617	1	1	1	1	0	1	1	0	0	0	0	0	0	0	0	1	0	0	0	1
Anthracene, 1,2,3,4,5,6,7,8-octahydro-	C14H18	1079-71-6	1.19653e+06	1.32797e+06	1.70131e+06	797961	0	0	42.1871
Benzene, (1-ethylundecyl)-	C19H32	4534-52-5	567622	1.12315e+06	508737	2.47462e+06	163506	97708.7	-11.5748
Phenol, 2-methoxy-	C7H8O2	90-05-1	2.62289e+06	443957	872542	656092	0	298266	-200.603	1	1	1	1	0	1	1	1	0	0	0	1	0	0	0	0	1	0	0	0
Nicotyrine	C10H10N2	487-19-4	0	907177	319439	2.96762e+06	0	0																							Should only be found in presence of nictoien. Generated by gradual oxidation of nicotine in e-liquids. "We propose that e-cig users (vapers) achieve measurable serum nicotine levels when they inhale nicotine and nicotyrine together, because nicotyrine reversibly inhibits nicotine metabolism by CYP2A13 in airways."	https://pubchem.ncbi.nlm.nih.gov/compound/10249#section=Literature	https://www.ncbi.nlm.nih.gov/pubmed/26100465
Benzene, 1-chloro-4-phenoxy-	C12H9ClO	7005-72-3	600135	788277	1.62498e+06	620237	7016.68	165277	170.77
1-Methyl-4-n-hexylbenzene	C13H20	1595-01-3	743238	783546	1.06937e+06	709011	0	0	43.8801
Naphthalene, 1,2,3,4-tetrahydro-1-propyl-	C13H18	66324-83-2	671647	747919	970688	521294	0	0	44.5235
Methyl salicylate	C8H8O3	119-36-8	272036	0	1.87529e+06	728075	0	0	589.354	1	1	1	1	1	1	1	1	0	1	1	1	1	0	1	1	1	0	0	0
(1S,4aS,4bS,7S,8aS,10aS)-7-Isopropyl-1,4a-dimethyltetradecahydrophenanthrene	C19H34	2221-95-6	453266	429224	1.42529e+06	474982	0	0	214.448
Benzene, cyclopropyl-	C9H10	873-49-4	515802	560028	1.33897e+06	329851	0	0	159.589	0	0	0	0	0	0	0	0	0	0	0	0	0	0	0	0	0	0	0	0
Naphthalene, 1,2,3,4-tetrahydro-1,8-dimethyl-	C12H16	25419-33-4	236154	501214	1.50443e+06	185549	0	104459	537.052
Benzene, hexyl-	C12H18	1077-16-3	403465	537783	804851	420123	124195	160769	99.4849	0	0	0	0	0	0	0	0	0	0	0	0	0	0	0	0	0	0	0	0
Phenol, 2,6-dimethoxy-	C8H10O3	91-10-1	473557	477942	27597.2	872297	0	108177	-1615.96	1	1	1	0	0	1	1	1	0	0	0	0	0	0	0	0	0	0	0	0
Benzene, 1,4-dichloro-	C6H4Cl2	106-46-7	533961	1.23859e+06	173566	0	0	0	-207.641	0	0	1	1	1	1	1	0	0	0	1	1	0	1	0	1	1	1	0	1
3,3'-Dimethylbiphenyl	C14H14	612-75-9	522189	382894	763768	253489	0	0	46.2626
4-Ethylbiphenyl	C14H14	5707-44-8	523331	573128	719375	0	0	0	37.4608
Benzene, (1-methylnonyl)-	C16H26	4537-13-7	560643	447568	770951	0	0	0	37.5119
2,2'-Dimethylbiphenyl	C14H14	605-39-0	409846	413844	551610	364679	38961.8	0	34.5896
4-Ethylbiphenyl	C14H14	5707-44-8	0	527847	685500	320361	0	0																							No clear source	https://pubchem.ncbi.nlm.nih.gov/compound/79786
Indole	C8H7N	120-72-9	145767	0	1.14271e+06	131154	0	0	683.929	0	1	1	1	0	1	1	0	0	0	0	1	0	0	0	1	0	0	0	0			https://pubchem.ncbi.nlm.nih.gov/compound/798#section=Use-and-Manufacturing
2-Furancarboxaldehyde, 5-methyl-	C6H6O2	620-02-0	57069.6	0	637556	426822	0	0	1017.16	0	1	1	0	0	1	1	0	0	0	0	0	0	0	0	0	0	0	0	0		Volatiles and aroma-active compounds in dried omija fruits? Only in kiwi	https://pubchem.ncbi.nlm.nih.gov/compound/12097#section=Use-and-Manufacturing
Pyridine, 3-(3,4-dihydro-2H-pyrrol-5-yl)-	C9H10N2	532-12-7	0	152964	0	939570	0	0																							Only in nicotine containing samples; no clear source but reported in e-cig literature	https://pubchem.ncbi.nlm.nih.gov/compound/442649#section=Literature
Acetic acid, 2-phenylethyl ester	C10H12O2	103-45-7	0	0	1049016	0	0	0		1	1	1	1	0	1	1	1	1	1	0	0	0	0	0	0	0	0	0	0
Benzene, dodecyl-	C18H30	123-01-3	303099	138258	260177	340096	0	0	-16.4974	1	1	1	1	0	1	1	1	1	1	0	0	0	0	0	0	0	0	0	0
2(1H)-Pyridinone, 3,4-dihydro-	C5H7NO	57147-25-8	214198	191869	285356	213371	0	0	33.221	1	1	1	1	0	1	1	1	1	1	0	0	0	0	0	0	0	0	0	0
Benzene, 1-bromo-4-phenoxy-	C12H9BrO	101-55-3	0	0	574575	0	68972.5	64668.4		0	0	0	0	0	0	0	0	0	0	0	0	0	0	0	0	0	0	0	0
1-Phenanthrenecarboxaldehyde, 1,2,3,4,4a,9,10,10a-octahydro-1,4a-dimethyl-7-(1-methylethyl)-, [1R-(1.alpha.,4a.beta.,10a.alpha.)]-	C20H28O	13601-88-2	0	0	595812	0	0	0
Benzyl nitrile	C8H7N	140-29-4	0	0	240868	349838	0	0		0	0	0	0	0	0	0	0	0	0	0	0	0	0	0	0	0	0	0	0
Naphthalene, 1-phenyl-	C16H12	605-02-7	199562	0	274945	0	30735.1	0	37.7738																						Not found in nicotine containing samples
4,4'-Dimethylbiphenyl	C14H14	613-33-2	0	0	333528	0	0	0
3,5,5,9-Tetramethyl-4a,5,6,7,8,9-hexahydro-2H-benzo[7]annulene	C15H24	N/A	0	0	200250	0	0	0
																												0.229167
										0.354167

## Sheet: Targeted Screening
	Compounds	ECIG 1	ECIG 1 + Nicotine	ECIG 2	ECIG 2 + Nicotine	Blank	Blank
2	(Organophosphate)Triphenyl Phosphate	65.923	61.834	62.985	62.667	0	0
3	(Organophosphate)tris(1-Chloro-2-propyl) Phosphate (TCPP)	40.088	42.797	73.263	39.857	7.683	1.409
16	(Smoke)Nicotine	668.65	318855	28.384	983897	0	0
27	4-Chloroaniline	38.181	35.585	62.539	79.492	0	0
36	Benzene, 1-chloro-4-phenoxy	50.265	49.488	49.637	50.053	0	0
39	Benzene, 1,3-dichloro-	257.882	896.973	135.263	101.58	51.53	7.9
40	Benzene, 1,4-dichloro-	29.893	623.848	16.811	52.796	12.883	15.581
45	Benzyl alcohol	8455.09	13152.7	6701.15	1524.09	1088.22	0
49	Butylbenzyl phthalate	69.159	68.751	68.681	69.82	0	0
67	N-Nitrosodiphenylamine	20.3	20.146	20.949	21.222	0	0
72	Nitrobenzene	33.883	65.286	157.317	214.676	0	0

## Sheet: Bar Chart
Component Name	11_rainbow	13_rainbow_w_nic	12_kiwi	13_kiwi_w_nic
Nicotine	998838	6.78254e+08	0	2.46874e+09	2.46874e+09
Triethyl citrate	2.42754e+08	1.09472e+08	1.17548e+09	1.4337e+09	1.4337e+09
Triacetin	1.34045e+08	5.09093e+07	8.95578e+08	5.24755e+08	8.95578e+08
methyl cinnamate	2.05552e+07	7.22269e+06	3.33687e+08	1.54198e+08	3.33687e+08
γ-decalactone	1.0886e+07	5.86829e+06	2.34373e+08	1.10539e+08	2.34373e+08
γ-undecalactone	7.18421e+06	3.03302e+06	6.56867e+07	4.00551e+07	6.56867e+07
Octadecanoic acid	1.16345e+07	4.35005e+06	4.90498e+07	2.12557e+07	4.90498e+07
Ethyl maltol	4.90448e+06	7.52485e+06	1.08007e+07	4.6371e+07	4.6371e+07
p-Benzoquinone	952107	483044	2.19988e+07	1.00892e+07	2.19988e+07
Maltol	3.77685e+06	4.97388e+06	2.13421e+07	2.10476e+07	2.13421e+07
Benzene, 1-propynyl-	0	343116	1.78233e+07	478806	1.78233e+07
n-Amyl isovalerate	5.02893e+06	6.53638e+06	1.68657e+07	1.1111e+07	1.68657e+07
beta-ocimene	9.97178e+06	1.54434e+07	9.13075e+06	4.8441e+06	1.54434e+07
Benzoic acid, 4-ethoxy-, ethyl ester	7.07908e+06	3.73117e+06	1.53259e+07	4.31775e+06	1.53259e+07
Dodecane	2.17277e+06	2.22712e+06	3.10427e+06	1.39773e+07	1.39773e+07
Benzoic acid, 4-ethoxy-, ethyl ester	6.32782e+06	3.3352e+06	1.36436e+07	3.85954e+06	1.36436e+07
Furaneol	3.39008e+06	1.9962e+06	5.11103e+06	1.33928e+07	1.33928e+07
4-Hexen-1-ol, acetate	1.90051e+06	58743.9	1.25796e+07	8.84562e+06	1.25796e+07
Benzene, 1,4-dichloro-	4.6425e+06	1.22758e+07	3.40696e+06	2.42935e+06	1.22758e+07
2,6-Diisopropylnaphthalene	6.617e+06	8.5908e+06	1.21058e+07	6.4684e+06	1.21058e+07
Dodecane, 2,6,11-trimethyl-	5.73286e+06	1.14292e+07	1.19575e+07	4.45338e+06	1.19575e+07
Ethyl Vanillin	9.95191e+06	1.18714e+07	0	1.06369e+06	1.18714e+07
Benzaldehyde, 2,5-dimethyl-	5.18264e+06	4.47607e+06	8.58208e+06	1.17414e+07	1.17414e+07
2,4-Di-tert-butylphenol	9.64506e+06	1.11691e+07	1.15662e+07	7.12725e+06	1.15662e+07
1,2,3-Propanetriol, 1-acetate	249801	627162	8.14918e+06	1.1129e+07	1.1129e+07
Benzene, (1-butylheptyl)-	6.80755e+06	7.77514e+06	1.10835e+07	6.1932e+06	1.10835e+07
4-Cyanocyclohexene	7.73987e+06	7.03962e+06	9.41083e+06	7.11803e+06	9.41083e+06
Cyclotetradecane	854700	256366	9.19459e+06	1.29926e+06	9.19459e+06
Benzene, (1-methyldecyl)-	5.33938e+06	4.78718e+06	8.04528e+06	4.09134e+06	8.04528e+06
Benzene, (1-pentyloctyl)-	2.99952e+06	0	2.55266e+06	7.56395e+06	7.56395e+06
2-Pyrrolidinone, 1-methyl-	1.58159e+06	1.73494e+06	7.28321e+06	3.52032e+06	7.28321e+06
Benzene, 1,2,3-trimethyl-	7.09852e+06	2.23762e+06	1.73463e+06	1.62177e+06	7.09852e+06
Benzene, (1-butylnonyl)-	2.99717e+06	3.83927e+06	2.55066e+06	6.98353e+06	6.98353e+06
Benzene, (1-propyloctyl)-	131739	4.33185e+06	6.74871e+06	3.62173e+06	6.74871e+06
Benzene, (1-butylheptyl)-	3.94419e+06	4.5048e+06	6.43312e+06	3.58825e+06	6.43312e+06
Benzoic acid	5.88559e+06	0	804031	549826	5.88559e+06
Dodecane, 1-chloro-	1.81328e+06	850620	5.7171e+06	3.18731e+06	5.7171e+06
Benzene, nonyl-	3.95468e+06	4.38165e+06	5.63131e+06	2.75433e+06	5.63131e+06
2,4-Di-tert-butylphenol	4.5604e+06	5.28039e+06	5.46554e+06	3.36877e+06	5.46554e+06
Benzene, (1-propyloctyl)-	3.10572e+06	3.30709e+06	4.93603e+06	2.63526e+06	4.93603e+06
Ethanol, 2-phenoxy-	4.87719e+06	2.88025e+06	3.93889e+06	4.93583e+06	4.93583e+06
Furyl hydroxymethyl ketone	810752	0	4.88376e+06	2.02944e+06	4.88376e+06
Benzene, cyclohexyl-	1.1302e+06	1.39637e+06	4.7685e+06	933709	4.7685e+06
Hexadecanal	1.16633e+06	1.80318e+06	4.5124e+06	2.60539e+06	4.5124e+06
Oleyl alcohol, methyl ether	534061	1.24107e+06	4.40987e+06	2.19364e+06	4.40987e+06
Vanillin	4.01027e+06	3.15705e+06	587642	1.32739e+06	4.01027e+06
Naphthalene, 1,2,3,4-tetrahydro-5-methyl-	1.83734e+06	1.991e+06	3.90392e+06	1.19088e+06	3.90392e+06
Benzene, (1-methylnonyl)-	2.8718e+06	3.01876e+06	3.79849e+06	2.49357e+06	3.79849e+06
Naphthalene, 1,2,3,4-tetrahydro-6-methyl-	1.69399e+06	2.35275e+06	3.19618e+06	1.15682e+06	3.19618e+06
Benzene, (1-propylheptyl)-	2.11407e+06	2.3151e+06	3.02152e+06	1.95051e+06	3.02152e+06
Nicotyrine	0	907177	319439	2.96762e+06	2.96762e+06
Benzene, (1-butylhexyl)-	2.18367e+06	2.37217e+06	2.96428e+06	1.91411e+06	2.96428e+06
1,2-Cyclopentanedione, 3-methyl-	2.00049e+06	1.00926e+06	2.79124e+06	910219	2.79124e+06
Phenol, 2-methoxy-	2.62289e+06	443957	872542	656092	2.62289e+06
Naphthalene, 1,5-dimethyl-	1.84507e+06	2.35312e+06	110607	2.4747e+06	2.4747e+06
Benzene, (1-ethylundecyl)-	567622	1.12315e+06	508737	2.47462e+06	2.47462e+06
Benzene, decyl-	1.71332e+06	2.062e+06	2.39855e+06	1.10966e+06	2.39855e+06
(1S,4aS,4bS,7S,8aS,10aS)-7-Isopropyl-1,4a-dimethyltetradecahydrophenanthrene	1.2691e+06	1.64672e+06	2.35359e+06	1.25532e+06	2.35359e+06
Benzene, (1-ethyloctyl)-	1.65033e+06	1.67152e+06	2.29056e+06	1.48469e+06	2.29056e+06
Cyclohexane, decyl-	1.57336e+06	1.82478e+06	2.26563e+06	1.05225e+06	2.26563e+06
Tridecane	1.15907e+06	1.4001e+06	2.2506e+06	1.6451e+06	2.2506e+06
1,1'-Biphenyl, 3,4-diethyl-	1.05168e+06	1.82198e+06	2.19051e+06	1.09948e+06	2.19051e+06
Benzene, octyl-	1.24038e+06	1.42108e+06	2.17639e+06	1.08314e+06	2.17639e+06
1,1'-Biphenyl, 4-(1-methylethyl)-	1.31528e+06	1.45368e+06	2.06143e+06	967163	2.06143e+06
2-Propanol, 1,1'-oxybis-	506184	1.11484e+06	2.00285e+06	1.99555e+06	2.00285e+06
Benzene, octyl-	1.83489e+06	1.99076e+06	1.79135e+06	1.57959e+06	1.99076e+06
Tridecane, 5-methyl-	1.09835e+06	1.39275e+06	1.94952e+06	1.11581e+06	1.94952e+06
Methyl salicylate	272036	0	1.87529e+06	728075	1.87529e+06
4-Cyanocyclohexene	1.79857e+06	742299	1.12695e+06	1.72739e+06	1.79857e+06
Phenol, 2-methyl-	1.74904e+06	1.54008e+06	1.40981e+06	550835	1.74904e+06
Anthracene, 1,2,3,4,5,6,7,8-octahydro-	1.19653e+06	1.32797e+06	1.70131e+06	797961	1.70131e+06
Benzene, 1-chloro-4-phenoxy-	600135	788277	1.62498e+06	620237	1.62498e+06
1,2-Cyclopentanedione, 3-methyl-	890857	181472	1.51994e+06	447773	1.51994e+06
Naphthalene, 1,2,3,4-tetrahydro-1,8-dimethyl-	236154	501214	1.50443e+06	185549	1.50443e+06
(1S,4aS,4bS,7S,8aS,10aS)-7-Isopropyl-1,4a-dimethyltetradecahydrophenanthrene	453266	429224	1.42529e+06	474982	1.42529e+06
Benzene, cyclopropyl-	515802	560028	1.33897e+06	329851	1.33897e+06
Benzene, 1,4-dichloro-	533961	1.23859e+06	173566	0	1.23859e+06
Indole	145767	0	1.14271e+06	131154	1.14271e+06
1-Methyl-4-n-hexylbenzene	743238	783546	1.06937e+06	709011	1.06937e+06
Acetic acid, 2-phenylethyl ester	0	0	1049016	0	1049016
Naphthalene, 1,2,3,4-tetrahydro-1-propyl-	671647	747919	970688	521294	970688
Pyridine, 3-(3,4-dihydro-2H-pyrrol-5-yl)-	0	152964	0	939570	939570
Phenol, 2,6-dimethoxy-	473557	477942	27597.2	872297	872297
Methyl salicylate	0	428711	275189	834510	834510
Benzene, hexyl-	403465	537783	804851	420123	804851
Benzene, (1-methylnonyl)-	560643	447568	770951	0	770951
3,3'-Dimethylbiphenyl	522189	382894	763768	253489	763768
4-Ethylbiphenyl	523331	573128	719375	0	719375
Naphthalene, 1,2,3,4-tetrahydro-5-methyl-	255000	423137	689083	212255	689083
4-Ethylbiphenyl	0	527847	685500	320361	685500
2-Furancarboxaldehyde, 5-methyl-	57069.6	0	637556	426822	637556
1-Phenanthrenecarboxaldehyde, 1,2,3,4,4a,9,10,10a-octahydro-1,4a-dimethyl-7-(1-methylethyl)-, [1R-(1.alpha.,4a.beta.,10a.alpha.)]-	0	0	595812	0	595812
Benzene, (1-methylnonyl)-	413749	449375	574821	239432	574821
Benzene, 1-bromo-4-phenoxy-	0	0	574575	0	574575
2,2'-Dimethylbiphenyl	409846	413844	551610	364679	551610
Benzyl nitrile	0	0	240868	349838	349838
Benzene, dodecyl-	303099	138258	260177	340096	340096
4,4'-Dimethylbiphenyl	0	0	333528	0	333528
2(1H)-Pyridinone, 3,4-dihydro-	214198	191869	285356	213371	285356
Naphthalene, 1-phenyl-	199562	0	274945	0	274945
3,5,5,9-Tetramethyl-4a,5,6,7,8,9-hexahydro-2H-benzo[7]annulene	0	0	200250	0	200250

## Sheet: Sheet1
Component Name	Formula (mol. ion)	CAS No.	11_rainbow	13_rainbow_w_nic	12_kiwi	13_kiwi_w_nic	8_BLK_Sorbent_Tube	10_BLK_2	%Diff Flavour (Kiwi vs. Rainbow)	E-Cig	Cigarettes	Food_additive	Food_additive, flavor	Food_contact	Colourant	Fragrance	Fragrance, consumer_use	Personal_care	Personal_care, cosmetics, fragrance	Manufacturing, personal_care, cosmetics, perfume	Pesticide, antimicrobial, active_ingredient	Pesticide, biocide, active_ingredient	Pesticide, biocide, non_agricultural	Pesticide, consumer_use	Pesticide, food_additive	Pesticide, inert_ingredient	Pesticide, preservatives	Stabilizer	Plastics	Manufacturing, plastics	Comment
Octadecanoic acid	C18H36O2	57-11-4	1.16345e+07	4.35005e+06	4.90498e+07	2.12557e+07	608533	0	76.2802	0	0	1	1	1	1	1	1	1	1	1	0	0	1	0	1	1	1	1	1	1	Found in many measurements of e-cigarretes and cigarretes and contributes to the aromatic aroma
Benzene, 1,4-dichloro-	C6H4Cl2	106-46-7	4.6425e+06	1.22758e+07	3.40696e+06	2.42935e+06	264011	100294	-36.2651	0	0	0	1	1	1	1	1	0	0	0	1	1	0	1	0	1	1	1	0	1	Smell like moth balls, indirect food additive (adhesives and coatings)
Benzene, 1,4-dichloro-	C6H4Cl2	106-46-7	533961	1.23859e+06	173566	0	0	0	-207.641	0	0	0	1	1	1	1	1	0	0	0	1	1	0	1	0	1	1	1	0	1
Triethyl citrate	C12H20O7	77-93-0	2.42754e+08	1.09472e+08	1.17548e+09	1.4337e+09	0	0	79.3485	0	1	1	1	1	0	1	1	1	1	1	0	0	1	0	1	1	1	0	1	1	Fruity odor and bitter taste
γ-undecalactone	C11H20O2	104-67-6	7.18421e+06	3.03302e+06	6.56867e+07	4.00551e+07	0	0	89.0629	0	1	1	1	1	0	1	1	1	1	1	0	0	1	1	1	1	1	0	1	1	another peach/aromatic flavoring and scent agent
γ-decalactone	C10H18O2	706-14-9	1.0886e+07	5.86829e+06	2.34373e+08	1.10539e+08	0	0	95.3553	0	1	1	1	1	0	1	1	1	0	1	0	0	0	0	0	1	0	0	0	0	Same compound, different name . It has an intense-peach flavor. It is particularly important in the formulation of peach, apricot, and strawberry flavors
Ethyl maltol	C7H8O3	4940-11-8	4.90448e+06	7.52485e+06	1.08007e+07	4.6371e+07	0	0	54.5909	0	0	1	1	1	0	1	1	1	0	1	0	0	0	0	1	1	0	0	0	0	Flavour enhancer, flavouring agent, and a sweetener; caramelized sugar smell. Found to be the most cytotoxic of all flavouring agents (see references)
Maltol	C6H6O3	118-71-8	3.77685e+06	4.97388e+06	2.13421e+07	2.10476e+07	0	0	82.3033	0	1	1	1	1	0	1	1	0	0	0	0	0	0	0	0	1	0	0	0	0	Caramel smell
Ethyl Vanillin	C9H10O3	121-32-4	9.95191e+06	1.18714e+07	0	1.06369e+06	0	0	#DIV/0!	0	1	1	1	1	0	1	1	0	0	0	0	0	0	0	0	1	0	0	0	0	Odor and taste of vanillin
Vanillin	C8H8O3	121-33-5	4.01027e+06	3.15705e+06	587642	1.32739e+06	0	0	-582.434	0	1	1	1	1	0	1	1	2	0	1	0	0	0	0	1	1	1	0	0	0
Phenol, 2-methyl-	C7H8O	95-48-7	1.74904e+06	1.54008e+06	1.40981e+06	550835	0	0	-24.0617	0	1	1	1	1	0	1	1	0	0	0	0	0	0	0	0	1	0	0	0	1
Phenol, 2-methoxy-	C7H8O2	90-05-1	2.62289e+06	443957	872542	656092	0	298266	-200.603	0	1	1	1	1	0	1	1	1	0	0	0	1	0	0	0	0	1	0	0	0
Methyl salicylate	C8H8O3	119-36-8	272036	0	1.87529e+06	728075	0	0	85.4937	0	1	1	1	1	1	1	1	1	0	1	1	1	1	0	1	1	1	0	0	0
Indole	C8H7N	120-72-9	145767	0	1.14271e+06	131154	0	0	87.2437	0	0	1	1	1	0	1	1	0	0	0	0	1	0	0	0	1	0	0	0	0
Acetic acid, 2-phenylethyl ester	C10H12O2	103-45-7	0	0	1049016	0	0	0	100	0	1	1	1	1	0	1	1	1	1	1	0	0	0	0	0	0	0	0	0	0
Benzene, dodecyl-	C18H30	123-01-3	303099	138258	260177	340096	0	0	-16.4974	0	1	1	1	1	0	1	1	1	1	1	0	0	0	0	0	0	0	0	0	0
2(1H)-Pyridinone, 3,4-dihydro-	C5H7NO	57147-25-8	214198	191869	285356	213371	0	0	24.9368	0	1	1	1	1	0	1	1	1	1	1	0	0	0	0	0	0	0	0	0	0
beta-ocimene	C10H16	3338-55-4	9.97178e+06	1.54434e+07	9.13075e+06	4.8441e+06	1.52012e+06	1.21109e+06	-9.21094	0	0	1	1	0	0	0	1	0	1	0	0	0	0	0	0	0	0	0	0	0	Terpene smell, floral/citrus taste
n-Amyl isovalerate	C10H20O2	25415-62-7	5.02893e+06	6.53638e+06	1.68657e+07	1.1111e+07	0	1.75426e+06	70.1825	0	0	1	1	0	0	0	1	0	0	0	0	0	0	0	0	0	0	0	0	0
Furaneol	C6H8O3	3658-77-3	3.39008e+06	1.9962e+06	5.11103e+06	1.33928e+07	0	0	33.6713	0	1	1	1	0	0	0	1	0	0	0	0	0	0	0	0	0	0	0	0	0	Weak odor like pineapple or strawberry and a taste like caramel.
Dodecane	C12H26	112-40-3	2.17277e+06	2.22712e+06	3.10427e+06	1.39773e+07	746713	959688	30.0071	0	0	1	1	0	0	1	1	0	0	0	0	0	0	0	0	0	0	0	0	0	Paraffin fraction of petroleum, glycerin?
Tridecane	C13H28	629-50-5	1.15907e+06	1.4001e+06	2.2506e+06	1.6451e+06	102794	391162	48.4997	0	0	1	1	0	0	1	1	0	0	0	0	0	0	0	0	0	0	0	0	0	Found in crude oil, also found naturally in plants
Phenol, 2,6-dimethoxy-	C8H10O3	91-10-1	473557	477942	27597.2	872297	0	108177	-1615.96	0	1	1	1	0	0	1	1	1	0	0	0	0	0	0	0	0	0	0	0	0
2-Furancarboxaldehyde, 5-methyl-	C6H6O2	620-02-0	57069.6	0	637556	426822	0	0	91.0487	0	0	1	1	0	0	1	1	0	0	0	0	0	0	0	0	0	0	0	0	0	Volatiles and aroma-active compounds in dried omija fruits? Only in kiwi
2-Pyrrolidinone, 1-methyl-	C5H9NO	872-50-4	1.58159e+06	1.73494e+06	7.28321e+06	3.52032e+06	0	210561	78.2844	0	0	0	1	1	1	0	0	0	0	0	0	0	1	0	1	1	1	0	1	1
Nicotine	C10H14N2	23950-04-1	998838	6.78254e+08	0	2.46874e+09	0	0	#DIV/0!	0	2	0	1	0	0	0	0	0	0	0	1	0	0	0	0	0	0	0	0	0	Higher in nicotine containing samples.Probably actually the isomer: 3-(1-Methylpyrrolidin-2-yl)pyridine
methyl cinnamate	C10H10O2	1754-62-7	2.05552e+07	7.22269e+06	3.33687e+08	1.54198e+08	0	0	93.84	0	1	1	1	0	0	0	0	0	0	0	0	0	0	0	0	0	0	0	0	0	Same compound, different name . The flavor is fruity and strawberry-like; and the odor is sweet, balsamic with fruity odor, reminiscent of cinnamon and strawberry
Hexadecanal	C16H32O	629-80-1	1.16633e+06	1.80318e+06	4.5124e+06	2.60539e+06	600219	0	74.1528	0	0	1	1	0	0	0	0	0	0	0	0	0	0	0	0	0	0	0	0	0
Ethanol, 2-phenoxy-	C8H10O2	122-99-6	4.87719e+06	2.88025e+06	3.93889e+06	4.93583e+06	0	0	-23.8215	0	0	1	0	1	1	1	1	1	1	1	0	1	1	0	0	1	1	1	0	1
Triacetin	C9H14O6	102-76-1	1.34045e+08	5.09093e+07	8.95578e+08	5.24755e+08	237586	397283	85.0325	0	1	1	0	1	0	0	1	1	0	1	0	0	0	0	1	1	0	0	1	1	Slightly fruity or fatty odor
1,2-Cyclopentanedione, 3-methyl-	C6H8O2	765-70-8	2.00049e+06	1.00926e+06	2.79124e+06	910219	0	0	28.3295	0	0	1	0	1	0	1	1	0	0	0	0	0	0	0	0	0	0	0	0	0
2-Propanol, 1,1'-oxybis-	C6H14O3	110-98-5	506184	1.11484e+06	2.00285e+06	1.99555e+06	0	0	74.7268	0	0	0	0	0	1	1	1	1	1	1	0	0	1	1	0	0	1	0	0	1
2,4-Di-tert-butylphenol	C14H22O	96-76-4	9.64506e+06	1.11691e+07	1.15662e+07	7.12725e+06	1.5303e+06	1.54914e+06	16.6103	0	0	0	0	0	0	0	0	1	0	0	0	0	0	0	0	0	0	1	0	1	Released from plastic, anti-oxidant (used for petroleum fuel)
2,6-Diisopropylnaphthalene	C16H20	24157-81-1	6.617e+06	8.5908e+06	1.21058e+07	6.4684e+06	8586	1.30719e+06	45.3405	0	0	0	0	0	0	0	0	0	0	0	0	0	0	0	1	0	0	0	0	0	Also potentially found in pesticides
Dodecane, 2,6,11-trimethyl-	C15H32	31295-56-4	5.73286e+06	1.14292e+07	1.19575e+07	4.45338e+06	110301	1.15763e+06	52.0563	0	0	0	0	0	0	0	0	0	0	0	0	0	0	0	0	0	0	0	0	0	Fatty acid
p-Benzoquinone (p-BQ)	C14H20O2	719-22-2	952107	483044	2.19988e+07	1.00892e+07	93647.9	0	95.672	0	0	0	0	0	0	0	0	0	0	0	0	0	0	0	0	0	0	0	0	0	Found in high concentration in tobacco smoke, free radical, toxic to the lung; higher in kiwi flavour
4-Cyanocyclohexene	C7H9N	100-45-8	7.73987e+06	7.03962e+06	9.41083e+06	7.11803e+06	0	443939	17.7557	0	0	0	0	0	1	0	0	0	0	0	0	0	0	0	0	0	0	0	0	0	Higher in kiwi flavour
Benzoic acid, 4-ethoxy-, ethyl ester	C11H14O3	23676-09-7	7.07908e+06	3.73117e+06	1.53259e+07	4.31775e+06	325623	0	53.8098	0	0	0	0	0	0	0	0	0	0	0	0	0	0	0	0	0	0	0	0	0
1,2,3-Propanetriol, 1-acetate	C5H10O4	106-61-6	249801	627162	8.14918e+06	1.1129e+07	0	0	96.9346	0	0	0	0	0	0	0	0	0	0	0	0	0	0	0	0	1	0	0	0	0	Food Additives: CARRIER_SOLVENT
Benzene, 1,2,3-trimethyl-	C9H12	526-73-8	7.09852e+06	2.23762e+06	1.73463e+06	1.62177e+06	766635	707361	-309.224	0	0	0	0	0	1	0	0	0	0	0	0	0	0	0	0	0	0	0	0	0
Cyclotetradecane	C14H28	295-17-0	854700	256366	9.19459e+06	1.29926e+06	477985	171314	90.7043	0	0	0	0	0	0	0	0	0	0	0	0	0	0	0	0	0	0	0	0	0
Dodecane, 1-chloro-	C12H25Cl	112-52-7	1.81328e+06	850620	5.7171e+06	3.18731e+06	0	0	68.2833	0	0	0	0	0	0	0	0	0	0	0	0	0	0	0	0	0	0	0	0	0
1,1'-Biphenyl, 4-(1-methylethyl)-	C15H16	7116-95-2	1.31528e+06	1.45368e+06	2.06143e+06	967163	0	0	36.1955	0	0	0	0	0	0	0	0	0	0	0	0	0	0	0	0	0	0	0	0	0
4-Cyanocyclohexene	C7H9N	100-45-8	1.79857e+06	742299	1.12695e+06	1.72739e+06	0	0	-59.5956	0	0	0	0	0	1	0	0	0	0	0	0	0	0	0	0	0	0	0	0	0
Benzene, cyclopropyl-	C9H10	873-49-4	515802	560028	1.33897e+06	329851	0	0	61.4776	0	0	0	0	0	0	0	0	0	0	0	0	0	0	0	0	0	0	0	0	0
Benzene, hexyl-	C12H18	1077-16-3	403465	537783	804851	420123	124195	160769	49.8709	0	0	0	0	0	0	0	0	0	0	0	0	0	0	0	0	0	0	0	0	0
Benzene, 1-bromo-4-phenoxy-	C12H9BrO	101-55-3	0	0	574575	0	68972.5	64668.4	100	0	0	0	0	0	0	0	0	0	0	0	0	0	0	0	0	0	0	0	0	0
Benzyl nitrile	C8H7N	140-29-4	0	0	240868	349838	0	0	100	0	0	0	0	0	0	0	0	0	0	0	0	0	0	0	0	0	0	0	0	0
Benzene, (1-butylheptyl)-	C17H28	4537-15-9	6.80755e+06	7.77514e+06	1.10835e+07	6.1932e+06	1.89646e+06	2.20062e+06	38.5792	No use information																					No clear source
Benzaldehyde, 2,5-dimethyl-	C9H10O	5779-94-2	5.18264e+06	4.47607e+06	8.58208e+06	1.17414e+07	0	0	39.6109	No use information
Benzene, (1-methyldecyl)-	C17H28	4536-88-3	5.33938e+06	4.78718e+06	8.04528e+06	4.09134e+06	1.18274e+06	810407	33.6335	No use information																					No clear source
4-Hexen-1-ol, acetate	C8H14O2	72237-36-6	1.90051e+06	58743.9	1.25796e+07	8.84562e+06	0	445728	84.8922	No use information																					No clear source
Benzene, 1-propynyl-	C9H8	673-32-5	0	343116	1.78233e+07	478806	0	0	100	No use information
Benzene, nonyl-	C15H24	1081-77-2	3.95468e+06	4.38165e+06	5.63131e+06	2.75433e+06	0	425906	29.7734	No use information			28
Benzene, (1-propyloctyl)-	C17H28	4536-86-1	131739	4.33185e+06	6.74871e+06	3.62173e+06	848840	811605	98.0479	No use information
Benzene, (1-butylnonyl)-	C19H32	4534-50-3	2.99717e+06	3.83927e+06	2.55066e+06	6.98353e+06	121895	0	-17.5054	No use information
Benzene, (1-pentyloctyl)-	C19H32	4534-49-0	2.99952e+06	0	2.55266e+06	7.56395e+06	0	88416.3	-17.5054	No use information
Benzene, (1-methylnonyl)-	C16H26	4537-13-7	2.8718e+06	3.01876e+06	3.79849e+06	2.49357e+06	438134	368797	24.3963	No use information
Benzene, (1-propylheptyl)-	C16H26	4537-12-6	2.11407e+06	2.3151e+06	3.02152e+06	1.95051e+06	458152	362448	30.0328	No use information
Benzene, (1-butylhexyl)-	C16H26	4537-11-5	2.18367e+06	2.37217e+06	2.96428e+06	1.91411e+06	329531	402447	26.3338	No use information
Naphthalene, 1,2,3,4-tetrahydro-5-methyl-	C11H14	2809-64-5	1.83734e+06	1.991e+06	3.90392e+06	1.19088e+06	0	140590	52.9361	No use information
Oleyl alcohol, methyl ether	C19H38O	N/A	534061	1.24107e+06	4.40987e+06	2.19364e+06	311491	0	87.8894	No use information																					No clear source
Naphthalene, 1,2,3,4-tetrahydro-6-methyl-	C11H14	1680-51-9	1.69399e+06	2.35275e+06	3.19618e+06	1.15682e+06	0	0	46.9996	No use information
Benzene, cyclohexyl-	C12H16	827-52-1	1.1302e+06	1.39637e+06	4.7685e+06	933709	0	0	76.2986	No use information
Furyl hydroxymethyl ketone	C6H6O3	17678-19-2	810752	0	4.88376e+06	2.02944e+06	0	0	83.399	No use information																					Volatile constituents of strawberry jam?
Benzene, octyl-	C14H22	2189-60-8	1.83489e+06	1.99076e+06	1.79135e+06	1.57959e+06	0	320814	-2.43065	No use information
Benzene, decyl-	C16H26	104-72-3	1.71332e+06	2.062e+06	2.39855e+06	1.10966e+06	0	172686	28.5686	No use information
Benzene, (1-ethyloctyl)-	C16H26	4621-36-7	1.65033e+06	1.67152e+06	2.29056e+06	1.48469e+06	284985	0	27.9509	No use information
Benzoic acid	C7H6O2	65-85-0	5.88559e+06	0	804031	549826	0	0	-632.01	No use information
Naphthalene, 1,5-dimethyl-	C12H12	571-61-9	1.84507e+06	2.35312e+06	110607	2.4747e+06	0	344894	-1568.12	No use information
Cyclohexane, decyl-	C16H32	1795-16-0	1.57336e+06	1.82478e+06	2.26563e+06	1.05225e+06	0	251208	30.5554	No use information
(1S,4aS,4bS,7S,8aS,10aS)-7-Isopropyl-1,4a-dimethyltetradecahydrophenanthrene	C19H34	2221-95-6	1.2691e+06	1.64672e+06	2.35359e+06	1.25532e+06	177506	127969	46.0782	No use information
1,1'-Biphenyl, 3,4-diethyl-	C16H18	61141-66-0	1.05168e+06	1.82198e+06	2.19051e+06	1.09948e+06	165278	423690	51.9891	No use information
Tridecane, 5-methyl-	C14H30	25117-31-1	1.09835e+06	1.39275e+06	1.94952e+06	1.11581e+06	157345	231494	43.6606	No use information																					Fatty acid
Anthracene, 1,2,3,4,5,6,7,8-octahydro-	C14H18	1079-71-6	1.19653e+06	1.32797e+06	1.70131e+06	797961	0	0	29.6701	No use information
Benzene, (1-ethylundecyl)-	C19H32	4534-52-5	567622	1.12315e+06	508737	2.47462e+06	163506	97708.7	-11.5748	No use information
Nicotyrine	C10H10N2	487-19-4	0	907177	319439	2.96762e+06	0	0	100	No use information																					Should only be found in presence of nictoien. Generated by gradual oxidation of nicotine in e-liquids. "We propose that e-cig users (vapers) achieve measurable serum nicotine levels when they inhale nicotine and nicotyrine together, because nicotyrine reversibly inhibits nicotine metabolism by CYP2A13 in airways."
Benzene, 1-chloro-4-phenoxy-	C12H9ClO	7005-72-3	600135	788277	1.62498e+06	620237	7016.68	165277	63.0682	No use information
1-Methyl-4-n-hexylbenzene	C13H20	1595-01-3	743238	783546	1.06937e+06	709011	0	0	30.4977	No use information
Naphthalene, 1,2,3,4-tetrahydro-1-propyl-	C13H18	66324-83-2	671647	747919	970688	521294	0	0	30.8071	No use information
(1S,4aS,4bS,7S,8aS,10aS)-7-Isopropyl-1,4a-dimethyltetradecahydrophenanthrene	C19H34	2221-95-6	453266	429224	1.42529e+06	474982	0	0	68.1982	No use information
Naphthalene, 1,2,3,4-tetrahydro-1,8-dimethyl-	C12H16	25419-33-4	236154	501214	1.50443e+06	185549	0	104459	84.3027	No use information
3,3'-Dimethylbiphenyl	C14H14	612-75-9	522189	382894	763768	253489	0	0	31.6298	No use information
4-Ethylbiphenyl	C14H14	5707-44-8	523331	573128	719375	0	0	0	27.252	No use information
Benzene, (1-methylnonyl)-	C16H26	4537-13-7	560643	447568	770951	0	0	0	27.279	No use information
2,2'-Dimethylbiphenyl	C14H14	605-39-0	409846	413844	551610	364679	38961.8	0	25.7001	No use information
4-Ethylbiphenyl	C14H14	5707-44-8	0	527847	685500	320361	0	0	100	No use information																					No clear source
Pyridine, 3-(3,4-dihydro-2H-pyrrol-5-yl)-	C9H10N2	532-12-7	0	152964	0	939570	0	0	#DIV/0!	No use information																					Only in nicotine containing samples; no clear source but reported in e-cig literature
1-Phenanthrenecarboxaldehyde, 1,2,3,4,4a,9,10,10a-octahydro-1,4a-dimethyl-7-(1-methylethyl)-, [1R-(1.alpha.,4a.beta.,10a.alpha.)]-	C20H28O	13601-88-2	0	0	595812	0	0	0	100	No use information
Naphthalene, 1-phenyl-	C16H12	605-02-7	199562	0	274945	0	30735.1	0	27.4173	No use information																					Not found in nicotine containing samples
4,4'-Dimethylbiphenyl	C14H14	613-33-2	0	0	333528	0	0	0	100	No use information
3,5,5,9-Tetramethyl-4a,5,6,7,8,9-hexahydro-2H-benzo[7]annulene	C15H24	N/A	0	0	200250	0	0	0	100	No use information
